# Supplementary material for: Evaluation of the Brewing Characteristics, Digestion Profiles, and Neuroprotective Effects of Two Typical Se-Enriched Green Teas
Source: Foods. 2022 Jul 21;11(14):2159. doi: 10.3390/foods11142159 (PMC9318317; doi:10.3390/foods11142159)
Supplement: Supplementary file 1 [file foods-11-02159-s001.zip]

Archive with 1 entries (1 files):
- foods-1823327-supplementary.pdf
